# Supplementary material for: Exploring Pijuayo (Bactris gasipaes) Pulp and Peel Flours as Fat Replacers in Burgers: A Multivariate Study on Physicochemical and Sensory Traits
Source: Foods. 2024 May 23;13(11):1619. doi: 10.3390/foods13111619 (PMC11172120; doi:10.3390/foods13111619)
Supplement: Supplementary file 1 [file foods-13-01619-s001.zip]

Archive with 1 entries (1 files):
- foods-3008554-supplementary.xlsx
